# Supplementary material for: Genome-Wide Analysis of the PYL Gene Family in Betula platyphylla and Its Responses to Abiotic Stresses
Source: Int J Mol Sci. 2024 Dec 23;25(24):13728. doi: 10.3390/ijms252413728 (PMC11678367; doi:10.3390/ijms252413728)
Supplement: Supplementary file 1 [file ijms-25-13728-s001.zip]

Archive with 12 entries (12 files):
- Table S1 Motif sequences of BpPYLs predicted in Betula platyphylla using MEME tools..xlsx
- Table S10 qRT-PCR data of BpPYLs uner PEG treatment.xlsx
- Table S11 Gene ID of AtPYLs and OsPYLs in Phytozome v13.xlsx
- Table S12 Primers for the quantitative detection of BpPYLs .xls
- Table S2 Syntenic PYL gene pairs between Betula platyphylla and Arabidopsis thaliana.xlsx
- Table S3 Syntenic PYL gene pairs between Betula platyphylla and Oryza sativa .xlsx
- Table S4 Syntenic PYL gene pairs between Betula platyphylla and Populus trichocarpa .xlsx
- Table S5 Syntenic PYL gene pairs between Betula platyphylla and Zea mays .xlsx
- Table S6 cis-acting elements in the promoters of BpPYLs.xlsx
- Table S7 qRT-PCR data of tissue-specific expression patterns of BpPYLs.xlsx
- Table S8 qRT-PCR data of BpPYLs uner ABA treatment.xlsx
- Table S9 qRT-PCR data of BpPYLs under salt treatment.xlsx
