# Supplementary material for: Genome-Wide Analysis of the PYL Gene Family in Betula platyphylla and Its Responses to Abiotic Stresses
Source: Int J Mol Sci. 2024 Dec 23;25(24):13728. doi: 10.3390/ijms252413728 (PMC11678367; doi:10.3390/ijms252413728)
Supplement: Supplementary file 1 [file ijms-25-13728-s001.zip › Table S1 Motif sequences of BpPYLs predicted in Betula platyphylla using MEME tools..xlsx]

## Sheet: Sheet1
Table S1 Motif sequences of BpPYLs predicted in Betula platyphylla using MEME tools.
Motif	Width	E-value	Best possible match
1	29	9.9e-107	IDAPADQVWSLVRDFDNPQKYKPFLKTCY
2	29	1.9e-107	SKERLEIJDDEEHILSYSIIGGBHRLKNY
3	21	1.7e-71	ESYVVDVPEGNTLEDTCVFVE
4	27	1.1e-49	AVEGINGQPGCIRYCAGFKTPSNGGGG
5	15	1.9e-40	CNLQSLAKKMEDALH
6	21	1.1e-27	GDGGIGSLREVSVISGLPATT
7	20	1.4e-13	IARYHTHEPSPNQCTSAVVQ
8	15	8.9e-13	HDDZTQPKWEGKASA
9	8	0.048	GEGGCKIZ
10	8	4.1	ATSNDQKP
