# Supplementary material for: Genome-Wide Analysis of the PYL Gene Family in Betula platyphylla and Its Responses to Abiotic Stresses
Source: Int J Mol Sci. 2024 Dec 23;25(24):13728. doi: 10.3390/ijms252413728 (PMC11678367; doi:10.3390/ijms252413728)
Supplement: Supplementary file 1 [file ijms-25-13728-s001.zip › Table S10 qRT-PCR data of BpPYLs uner PEG treatment.xlsx]

## Sheet: BpPYL1
Sample Name	Cт		ΔCt		ΔΔCt	2-ΔΔCt			average REL
0 h	9.35	9.33
0 h	9.3
0 h	9.34
0 h	25.26		15.93	16.0267	-0.0966667	1.0693
0 h	25.46		16.13		0.103333	0.93088
0 h	25.35		16.02		-0.00666667	1.00463	0.0692598		1.0016
3 h	11.23	11.1533
3 h	11.06
3 h	11.17
3 h	25.7		14.5467		-1.48	2.78949
3 h	25.78		14.6267		-1.4	2.63902
3 h	25.86		14.7067		-1.32	2.49666	0.146432		2.64172
6 h	11.43	11.3667
6 h	11.32
6 h	11.35
6 h	24.74		13.3733		-2.65333	6.29119
6 h	24.68		13.3133		-2.71333	6.55835
6 h	24.97		13.6033		-2.42333	5.36409	0.626785		6.07121
12 h	13.39	13.2733
12 h	13.16
12 h	13.27
12 h	27.12		15.9667		-0.06	1.04247
12 h	27.24		16.0867		0.06	0.959264
12 h	27.26		16.1067		0.08	0.946058	0.0522677		0.982596
24 h	11.7	11.6933
24 h	11.67
24 h	11.71
24 h	27.33		15.9633		-0.0633333	1.04488
24 h	27.46		16.0933		0.0666667	0.954842
24 h	27.28		15.9133		-0.113333	1.08172	0.0652731		1.02715

## Sheet: BpPYL2
Sample Name	Cт		ΔCt		ΔΔCt	2-ΔΔCt			average REL
0 h	9.35	9.33
0 h	9.3
0 h	9.34
0 h	25.26		15.93	16.0267	-0.0966667	1.0693
0 h	25.46		16.13		0.103333	0.93088
0 h	25.35		16.02		-0.00666667	1.00463	0.0692598		1.0016
3 h	11.23	11.1533
3 h	11.06
3 h	11.17
3 h	28.82		17.6667		1.64	0.320856
3 h	28.68		17.5267		1.5	0.353553
3 h	28.92		17.7667		1.74	0.29937	0.0272844		0.324593
6 h	11.43	11.3667
6 h	11.32
6 h	11.35
6 h	29.01		17.6433		1.61667	0.326088
6 h	29.03		17.6633		1.63667	0.321599
6 h	28.95		17.5833		1.55667	0.339936	0.00955818		0.329207
12 h	13.39	13.2733
12 h	13.16
12 h	13.27
12 h	32.32		21.1667		5.14	0.02836
12 h	32.24		21.0867		5.06	0.029977
12 h	32.19		21.0367		5.01	0.0310341	0.00134682		0.0297904
24 h	11.7	11.6933
24 h	11.67
24 h	11.71
24 h	30.17		18.8033		2.77667	0.145928
24 h	29.97		18.6033		2.57667	0.167628
24 h	30.23		18.8633		2.83667	0.139984	0.0145509		0.15118

## Sheet: BpPYL3
Sample Name	Cт		ΔCt		ΔΔCt	2-ΔΔCt			average REL
0 h	9.35	9.33
0 h	9.3
0 h	9.34
0 h	25.26		15.93	16.0267	-0.0966667	1.0693
0 h	25.46		16.13		0.103333	0.93088
0 h	25.35		16.02		-0.00666667	1.00463	0.0692598		1.0016
3 h	11.23	11.1533
3 h	11.06
3 h	11.17
3 h	33.85		22.6967		6.67	0.00982042
3 h	33.67		22.5167		6.49	0.0111254
3 h	33.78		22.6267		6.6	0.0103087	0.000659343		0.0104182
6 h	11.43	11.3667
6 h	11.32
6 h	11.35
6 h	32.24		20.8733		4.84667	0.0347543
6 h	32.43		21.0633		5.03667	0.0304658
6 h	32.34		20.9733		4.94667	0.0324269	0.00214684		0.032549
12 h	13.39	13.2733
12 h	13.16
12 h	13.27
12 h	34.68		23.5267		7.5	0.00552427
12 h	34.69		23.5367		7.51	0.00548611
12 h	34.76		23.6067		7.58	0.00522628	0.000162157		0.00541222
24 h	11.7	11.6933
24 h	11.67
24 h	11.71
24 h	37.45		26.0833		10.0567	0.000938948
24 h	37.64		26.2733		10.2467	0.000823087
24 h	37.58		26.2133		10.1867	0.00085804	5.943e-05		0.000873359

## Sheet: BpPYL4
Sample Name	Cт		ΔCt		ΔΔCt	2-ΔΔCt			average REL
0 h	9.35	9.33
0 h	9.3
0 h	9.34
0 h	25.26		15.93	16.0267	-0.0966667	1.0693
0 h	25.46		16.13		0.103333	0.93088
0 h	25.35		16.02		-0.00666667	1.00463	0.0692598		1.0016
3 h	11.23	11.1533
3 h	11.06
3 h	11.17
3 h	28.98		17.8267		1.8	0.287175
3 h	28.81		17.6567		1.63	0.323088
3 h	28.95		17.7967		1.77	0.293209	0.019231		0.301157
6 h	11.43	11.3667
6 h	11.32
6 h	11.35
6 h	29.72		18.3533		2.32667	0.199344
6 h	29.61		18.2433		2.21667	0.215138
6 h	29.87		18.5033		2.47667	0.179659	0.0177749		0.198047
12 h	13.39	13.2733
12 h	13.16
12 h	13.27
12 h	31.17		20.0167		3.99	0.0629347
12 h	30.83		19.6767		3.65	0.07966
12 h	30.99		19.8367		3.81	0.0712977	0.00836266		0.0712975
24 h	11.7	11.6933
24 h	11.67
24 h	11.71
24 h	27.88		16.5133		0.486667	0.713672
24 h	27.93		16.5633		0.536667	0.689362
24 h	27.96		16.5933		0.566667	0.675175	0.0194692		0.692736

## Sheet: BpPYL5
Sample Name	Cт		ΔCt		ΔΔCt	2-ΔΔCt			average REL
0 h	9.35	9.33
0 h	9.3
0 h	9.34
0 h	25.26		15.93	16.0267	-0.0966667	1.0693
0 h	25.46		16.13		0.103333	0.93088
0 h	25.35		16.02		-0.00666667	1.00463	0.0692598		1.0016
3 h	11.23	11.1533
3 h	11.06
3 h	11.17
3 h	25.85		14.6967		-1.33	2.51403
3 h	25.95		14.7967		-1.23	2.34567
3 h	25.79		14.6367		-1.39	2.62079	0.138703		2.49349
6 h	11.43	11.3667
6 h	11.32
6 h	11.35
6 h	23.08		11.7133		-4.31333	19.8812
6 h	23.21		11.8433		-4.18333	18.1681
6 h	22.89		11.5233		-4.50333	22.6798	2.2775		20.243
12 h	13.39	13.2733
12 h	13.16
12 h	13.27
12 h	25.12		13.9667		-2.06	4.16986
12 h	25.23		14.0767		-1.95	3.86375
12 h	25.35		14.1967		-1.83	3.55537	0.307247		3.86299
24 h	11.7	11.6933
24 h	11.67
24 h	11.71
24 h	26.84		15.4733		-0.553333	1.46747
24 h	26.55		15.1833		-0.843333	1.79419
24 h	26.75		15.3833		-0.643333	1.56193	0.168133		1.60787

## Sheet: BpPYL6
Sample Name	Cт		ΔCt		ΔΔCt	2-ΔΔCt			average REL
0 h	9.35	9.33
0 h	9.3
0 h	9.34
0 h	25.26		15.93	16.0267	-0.0966667	1.0693
0 h	25.46		16.13		0.103333	0.93088
0 h	25.35		16.02		-0.00666667	1.00463	0.0692598		1.0016
3 h	11.23	11.1533
3 h	11.06
3 h	11.17
3 h	33.22		22.0667		6.04	0.0151977
3 h	33.19		22.0367		6.01	0.0155171
3 h	33.25		22.0967		6.07	0.014885	0.000316056		0.0151999
6 h	11.43	11.3667
6 h	11.32
6 h	11.35
6 h	31.99		20.6233		4.59667	0.04133
6 h	32.24		20.8733		4.84667	0.0347543
6 h	32.05		20.6833		4.65667	0.0396464	0.00341585		0.0385769
12 h	13.39	13.2733
12 h	13.16
12 h	13.27
12 h	37.46		26.3067		10.28	0.000804288
12 h	37.29		26.1367		10.11	0.000904871
12 h	37.35		26.1967		10.17	0.00086801	5.08858e-05		0.000859057
24 h	11.7	11.6933
24 h	11.67
24 h	11.71
24 h	33.37		22.0033		5.97667	0.0158798
24 h	33.48		22.1133		6.08667	0.014714
24 h	33.45		22.0833		6.05667	0.0150232	0.000603924		0.0152056

## Sheet: BpPYL7
Sample Name	Cт		ΔCt		ΔΔCt	2-ΔΔCt			average REL
0 h	9.35	9.33
0 h	9.3
0 h	9.34
0 h	25.26		15.93	16.0267	-0.0966667	1.0693
0 h	25.46		16.13		0.103333	0.93088
0 h	25.35		16.02		-0.00666667	1.00463	0.0692598		1.0016
3 h	11.23	11.1533
3 h	11.06
3 h	11.17
3 h	30.33		19.1767		3.15	0.112656
3 h	30.13		18.9767		2.95	0.129408
3 h	30.23		19.0767		3.05	0.120742	0.00837758		0.120935
6 h	11.43	11.3667
6 h	11.32
6 h	11.35
6 h	32.01		20.6433		4.61667	0.040761
6 h	32.03		20.6633		4.63667	0.0401998
6 h	31.88		20.5133		4.48667	0.0446045	0.00239752		0.0418551
12 h	13.39	13.2733
12 h	13.16
12 h	13.27
12 h	33.51		22.3567		6.33	0.0124303
12 h	33.41		22.2567		6.23	0.0133224
12 h	33.51		22.3567		6.33	0.0124303	0.00051509		0.0127276
24 h	11.7	11.6933
24 h	11.67
24 h	11.71
24 h	34.73		23.3633		7.33667	0.00618648
24 h	34.65		23.2833		7.25667	0.00653922
24 h	34.6		23.2333		7.20667	0.00676982	0.000293796		0.0064985

## Sheet: BpPYL8
Sample Name	Cт		ΔCt		ΔΔCt	2-ΔΔCt			average REL
0 h	9.35	9.33
0 h	9.3
0 h	9.34
0 h	25.26		15.93	16.0267	-0.0966667	1.0693
0 h	25.46		16.13		0.103333	0.93088
0 h	25.35		16.02		-0.00666667	1.00463	0.0692598		1.0016
3 h	11.23	11.1533
3 h	11.06
3 h	11.17
3 h	26.94		15.7867		-0.24	1.18099
3 h	26.79		15.6367		-0.39	1.31039
3 h	26.9		15.7467		-0.28	1.21419	0.0672075		1.23519
6 h	11.43	11.3667
6 h	11.32
6 h	11.35
6 h	24.33		12.9633		-3.06333	8.35902
6 h	24.27		12.9033		-3.12333	8.71399
6 h	24.45		13.0833		-2.94333	7.69186	0.518947		8.25496
12 h	13.39	13.2733
12 h	13.16
12 h	13.27
12 h	25.34		14.1867		-1.84	3.5801
12 h	25.24		14.0867		-1.94	3.83706
12 h	25.36		14.2067		-1.82	3.53081	0.164439		3.64932
24 h	11.7	11.6933
24 h	11.67
24 h	11.71
24 h	27.26		15.8933		-0.133333	1.09682
24 h	27.18		15.8133		-0.213333	1.15936
24 h	28.02		16.6533		0.626667	0.647671	0.27913		0.967953

## Sheet: BpPYL9、10
Sample Name	Cт		ΔCt		ΔΔCt	2-ΔΔCt			average REL
0 h	9.35	9.33
0 h	9.3
0 h	9.34
0 h	25.26		15.93	16.0267	-0.0966667	1.0693
0 h	25.46		16.13		0.103333	0.93088
0 h	25.35		16.02		-0.00666667	1.00463	0.0692598		1.0016
3 h	11.23	11.1533
3 h	11.06
3 h	11.17
3 h	26.38		15.2267		-0.8	1.7411
3 h	26.3		15.1467		-0.88	1.84038
3 h	26.49		15.3367		-0.69	1.61328	0.113844		1.73159
6 h	11.43	11.3667
6 h	11.32
6 h	11.35
6 h	26.35		14.9833		-1.04333	2.06098
6 h	26.21		14.8433		-1.18333	2.27101
6 h	26.37		15.0033		-1.02333	2.03261	0.130224		2.12153
12 h	13.39	13.2733
12 h	13.16
12 h	13.27
12 h	25.27		14.1167		-1.91	3.75809
12 h	25.33		14.1767		-1.85	3.605
12 h	25.48		14.3267		-1.7	3.24901	0.261193		3.53737
24 h	11.7	11.6933
24 h	11.67
24 h	11.71
24 h	28.13		16.7633		0.736667	0.600124
24 h	28.26		16.8933		0.866667	0.548412
24 h	28.31		16.9433		0.916667	0.529732	0.0364651		0.559423

## Sheet: BpPYL11
Sample Name	Cт		ΔCt		ΔΔCt	2-ΔΔCt			average REL
0 h	9.35	9.33
0 h	9.3
0 h	9.34
0 h	25.26		15.93	16.0267	-0.0966667	1.0693
0 h	25.46		16.13		0.103333	0.93088
0 h	25.35		16.02		-0.00666667	1.00463	0.0692598		1.0016
3 h	11.23	11.1533
3 h	11.06
3 h	11.17
3 h	32.66		21.5067		5.48	0.0224056
3 h	32.54		21.3867		5.36	0.0243489
3 h	32.49		21.3367		5.31	0.0252076	0.00143557		0.0239873
6 h	11.43	11.3667
6 h	11.32
6 h	11.35
6 h	31.91		20.5433		4.51667	0.0436866
6 h	31.72		20.3533		4.32667	0.049836
6 h	32.04		20.6733		4.64667	0.0399222	0.00500453		0.0444816
12 h	13.39	13.2733
12 h	13.16
12 h	13.27
12 h	35.32		24.1667		8.14	0.003545
12 h	35.36		24.2067		8.18	0.00344806
12 h	35.19		24.0367		8.01	0.00387927	0.000226228		0.00362411
24 h	11.7	11.6933
24 h	11.67
24 h	11.71
24 h	34.41		23.0433		7.01667	0.00772277
24 h	34.51		23.1433		7.11667	0.0072056
24 h	34.55		23.1833		7.15667	0.00700856	0.000368868		0.00731231

[truncated: 1 more sheets: BpPYL12]
