# Supplementary material for: Genome-Wide Analysis of the PYL Gene Family in Betula platyphylla and Its Responses to Abiotic Stresses
Source: Int J Mol Sci. 2024 Dec 23;25(24):13728. doi: 10.3390/ijms252413728 (PMC11678367; doi:10.3390/ijms252413728)
Supplement: Supplementary file 1 [file ijms-25-13728-s001.zip › Table S11 Gene ID of AtPYLs and OsPYLs in Phytozome v13.xlsx]

## Sheet: Sheet1
Table S11 Gene ID of AtPYLs and OsPYLs in Phytozome v13
Name	Locus name Phytozome v13
AtPYL1	AT5G46790
AtPYL2	AT2G26040
AtPYL3	AT1G73000
AtPYL4	AT2G38310
AtPYL5	AT5G05440
AtPYL6	AT2G40330
AtPYL7	AT4G01026
AtPYL8	AT5G53160
AtPYL9	AT1G01360
AtPYL10	AT4G27920
AtPYL11	AT5G45860
AtPYL12	AT5G45870
AtPYL13	AT4G18620
AtPYR1	AT4G17870
OsPYL1	Os02t0255500-01
OsPYL2	Os06t0562200-01
OsPYL3	Os02t0226801-00
OsPYL4	Os01t0827800-00
OsPYL5	Os05t0473000-01
OsPYL6	Os03t0297600-01
OsPYL7	Os06t0526400-00
OsPYL8	Os06t0527800-01
OsPYL9	Os06t0528300-00
OsPYL10	Os02t0255500-01
OsPYL11	Os05t0213500-01
OsPYL12	Os02t0255300-00
