# Supplementary material for: Genome-Wide Analysis of the PYL Gene Family in Betula platyphylla and Its Responses to Abiotic Stresses
Source: Int J Mol Sci. 2024 Dec 23;25(24):13728. doi: 10.3390/ijms252413728 (PMC11678367; doi:10.3390/ijms252413728)
Supplement: Supplementary file 1 [file ijms-25-13728-s001.zip › Table S12 Primers for the quantitative detection of BpPYLs .xls]

## Sheet: Sheet1
Primer Name	Sequence
PYL1-F	CTGGGCTAGCAATCCCAACA
PYL1-R	CGCAGTAACGTATCAGGCCA
PYL2-F	GATACTGCGCCGGATTCTCA
PYL2-R	CTCAAGCTACGTCCCTCGTT
PYL3-F	TGCAAGATCGAGTGGGCATT
PYL3-R	ATCTTCTTCGCCATGGACCG
PYL4-F	AGTGGGAAGGCAAGGTTTGT
PYL4-R	AAGTGGCTAGGCCAGGAAAC
PYL5-F	CCTGCCACTACAAGCACTGA
PYL5-R	CCCCGGCCTTCCATCAATAA
PYL6-F	ATCATCAGCTTCAGCGTCGT
PYL6-R	CATCGACCACGTAGGACTCG
PYL7-F	CCGCTTTGACAACCCACAAG
PYL7-R	CCGGTAAGCCGGAGATAACC
PYL8-F	AGCCATTTGTCAGCAGGTGT
PYL8-R	TCTGTACTTGTAGTGGCGGG
PYL9，10-F	AAGCAGATCAAGTGTGGCCT
PYL9，10-R	TGAAGCCTGCACAGTATCGG
PYL11-F	AAGAACACGCCGAACTCGAA
PYL11-R	TCGAAACTTCGGACGACAGG
PYL12-F	CGAGTCCTACGTGGTCGATG
PYL12-R	GTTATCGGCGATCTGAGCGA
