# Supplementary material for: Genome-Wide Analysis of the PYL Gene Family in Betula platyphylla and Its Responses to Abiotic Stresses
Source: Int J Mol Sci. 2024 Dec 23;25(24):13728. doi: 10.3390/ijms252413728 (PMC11678367; doi:10.3390/ijms252413728)
Supplement: Supplementary file 1 [file ijms-25-13728-s001.zip › Table S2 Syntenic PYL gene pairs between Betula platyphylla and Arabidopsis thaliana.xlsx]

## Sheet: Sheet1
Table S2 Syntenic PYL gene pairs between Betula platyphylla and Arabidopsis thaliana
BpPYLs			AtPYLs
Chr01	BPChr01G05180.v1.1	syntenic with	Chr2	AT2G25770
Chr01	BPChr01G05180.v1.1	syntenic with	Chr4	AT4G32870
Chr06	BPChr06G29476.v1.1	syntenic with	Chr1	AT1G01360
Chr06	BPChr06G30627.v1.1	syntenic with	Chr2	AT2G40330
Chr06	BPChr06G30627.v1.1	syntenic with	Chr2	AT2G38310
Chr06	BPChr06G29476.v1.1	syntenic with	Chr4	AT4G01026
Chr06	BPChr06G30627.v1.1	syntenic with	Chr5	AT5G05440
Chr06	BPChr06G29476.v1.1	syntenic with	Chr5	AT5G53160
Chr07	BPChr07G10003.v1.1	syntenic with	Chr5	AT5G45860
Chr08	BPChr08G24195.v1.1	syntenic with	Chr4	AT4G27920
Chr08	BPChr08G24195.v1.1	syntenic with	Chr5	AT5G53160
Chr12	BPChr12G11482.v1.1	syntenic with	Chr2	AT2G26040
