# Supplementary material for: Genome-Wide Analysis of the PYL Gene Family in Betula platyphylla and Its Responses to Abiotic Stresses
Source: Int J Mol Sci. 2024 Dec 23;25(24):13728. doi: 10.3390/ijms252413728 (PMC11678367; doi:10.3390/ijms252413728)
Supplement: Supplementary file 1 [file ijms-25-13728-s001.zip › Table S3 Syntenic PYL gene pairs between Betula platyphylla and Oryza sativa .xlsx]

## Sheet: Sheet1
Table S3 Syntenic PYL gene pairs between Betula platyphylla and Oryza sativa
BpPYLs			OsPYLs
Chr01	BPChr01G05180	syntenic with	Chr1	Os01t0198900-01
Chr06	BPChr06G30627	syntenic with	Chr1	Os01t0827800-00
Chr06	BPChr06G30627	syntenic with	Chr3	Os03t0297600-01
Chr06	BPChr06G30627	syntenic with	Chr5	Os05t0473000-01
Chr06	BPChr06G29476	syntenic with	Chr6	Os06t0526400-00
Chr08	BPChr08G24195	syntenic with	Chr2	Os02t0255300-00
Chr14	BPChr14G02044	syntenic with	Chr3	Os03t0297600-01
Chr14	BPChr14G02044	syntenic with	Chr5	Os05t0473000-01
