# Supplementary material for: Genome-Wide Analysis of the PYL Gene Family in Betula platyphylla and Its Responses to Abiotic Stresses
Source: Int J Mol Sci. 2024 Dec 23;25(24):13728. doi: 10.3390/ijms252413728 (PMC11678367; doi:10.3390/ijms252413728)
Supplement: Supplementary file 1 [file ijms-25-13728-s001.zip › Table S4 Syntenic PYL gene pairs between Betula platyphylla and Populus trichocarpa .xlsx]

## Sheet: Sheet1
Table S4 Syntenic PYL gene pairs between Betula platyphylla and Populus trichocarpa
BpPYLs			PtrPYLs
Chr01	BPChr01G05180	syntenic with	Chr06	Potri.006G236800.1
Chr01	BPChr01G05180	syntenic with	Chr18	Potri.018G046100.1
Chr06	BPChr06G29476	syntenic with	Chr01	Potri.001G092500.1
Chr06	BPChr06G29476	syntenic with	Chr02	Potri.002G169400.1
Chr06	BPChr06G29476	syntenic with	Chr03	Potri.003G139200.1
Chr06	BPChr06G30627	syntenic with	Chr06	Potri.006G104100.1
Chr06	BPChr06G30627	syntenic with	Chr08	Potri.008G073400.1
Chr06	BPChr06G30627	syntenic with	Chr10	Potri.010G183900.1
Chr06	BPChr06G29476	syntenic with	Chr14	Potri.014G097100.2
Chr06	BPChr06G29476	syntenic with	Chr15	Potri.015G020500.1
Chr06	BPChr06G30627	syntenic with	Chr16	Potri.016G125400.1
Chr08	BPChr08G24195	syntenic with	Chr01	Potri.001G092500.1
Chr08	BPChr08G24195	syntenic with	Chr03	Potri.003G139200.1
Chr08	BPChr08G24195	syntenic with	Chr12	Potri.012G000800.1
Chr08	BPChr08G24195	syntenic with	Chr15	Potri.015G020500.1
Chr12	BPChr12G11482	syntenic with	Chr06	Potri.006G230600.1
Chr12	BPChr12G11482	syntenic with	Chr18	Potri.018G054400.1
Chr14	BPChr14G02044	syntenic with	Chr06	Potri.006G104100.1
Chr14	BPChr14G02044	syntenic with	Chr16	Potri.016G125400.1
