# Supplementary material for: Genome-Wide Analysis of the PYL Gene Family in Betula platyphylla and Its Responses to Abiotic Stresses
Source: Int J Mol Sci. 2024 Dec 23;25(24):13728. doi: 10.3390/ijms252413728 (PMC11678367; doi:10.3390/ijms252413728)
Supplement: Supplementary file 1 [file ijms-25-13728-s001.zip › Table S5 Syntenic PYL gene pairs between Betula platyphylla and Zea mays .xlsx]

## Sheet: Sheet1
Table S5 Syntenic PYL gene pairs between Betula platyphylla and Zea mays
BpPYLs			ZmPYLs
Chr06	BPChr06G30627	syntenic with	Chr01	transcript:Zm00001eb013780_T001
Chr06	BPChr06G30627	syntenic with	Chr3	transcript:Zm00001eb149160_T004
Chr06	BPChr06G29476	syntenic with	Chr4	transcript:Zm00001eb204180_T001
Chr08	BPChr08G24195	syntenic with	Chr4	transcript:Zm00001eb204180_T001
Chr14	BPChr14G02044	syntenic with	Chr01	transcript:Zm00001eb013780_T001
Chr14	BPChr14G02044	syntenic with	Chr09	transcript:Zm00001eb396710_T001
