# Supplementary material for: Genome-Wide Analysis of the PYL Gene Family in Betula platyphylla and Its Responses to Abiotic Stresses
Source: Int J Mol Sci. 2024 Dec 23;25(24):13728. doi: 10.3390/ijms252413728 (PMC11678367; doi:10.3390/ijms252413728)
Supplement: Supplementary file 1 [file ijms-25-13728-s001.zip › Table S6 cis-acting elements in the promoters of BpPYLs.xlsx]

## Sheet: Sheet1
Table S6 cis-acting elements in the promoters of BpPYLs.
Gene	Start Point	Width	Element
BpPYL1	27	5	stress responsive element
BpPYL1	106	5	stress responsive element
BpPYL1	136	5	stress responsive element
BpPYL1	186	5	stress responsive element
BpPYL1	842	6	anaerobic induction
BpPYL1	777	5	MeJA-responsiveness
BpPYL1	1375	5	MeJA-responsiveness
BpPYL1	1729	6	meristem expression
BpPYL1	707	6	light responsive element
BpPYL1	1376	6	light responsive element
BpPYL1	820	6	light responsive element
BpPYL1	208	6	light responsive element
BpPYL1	613	6	light responsive element
BpPYL1	1637	6	light responsive element
BpPYL1	1128	8	light responsive element
BpPYL1	707	6	abscisic acid responsiveness
BpPYL1	708	5	abscisic acid responsiveness
BpPYL1	1377	5	abscisic acid responsiveness
BpPYL1	707	6	abscisic acid responsiveness
BpPYL1	890	7	auxin-responsive element
BpPYL1	1918	9	light responsive element
BpPYL1	389	6	low-temperature responsiveness
BpPYL1	1848	6	low-temperature responsiveness
BpPYL1	777	5	MeJA-responsiveness
BpPYL1	1375	5	MeJA-responsiveness
BpPYL1	197	13	light responsive element
BpPYL1	917	7	MYB binding site
BpPYL2	101	8	light responsive element
BpPYL2	1792	8	light responsive element
BpPYL2	590	6	low-temperature responsiveness
BpPYL2	610	5	stress responsive element
BpPYL2	631	5	stress responsive element
BpPYL2	1157	5	stress responsive element
BpPYL2	1463	5	stress responsive element
BpPYL2	1814	5	stress responsive element
BpPYL2	1820	5	stress responsive element
BpPYL2	1881	5	stress responsive element
BpPYL2	780	5	abscisic acid responsiveness
BpPYL2	1108	7	anaerobic induction
BpPYL2	522	7	gibberellin-responsive element
BpPYL2	779	6	light responsive element
BpPYL2	396	7	light responsive element
BpPYL2	1460	7	light responsive element
BpPYL2	490	6	MYB binding site
BpPYL2	523	6	MYB binding site
BpPYL2	1560	5	MeJA-responsiveness
BpPYL2	1099	6	anaerobic induction
BpPYL2	1191	6	anaerobic induction
BpPYL2	1560	5	MeJA-responsiveness
BpPYL2	1883	7	gibberellin-responsive element
BpPYL3	114	6	MYB binding site
BpPYL3	1519	7	auxin-responsive element
BpPYL3	77	6	light responsive element
BpPYL3	1338	6	light responsive element
BpPYL3	1342	6	light responsive element
BpPYL3	1369	6	light responsive element
BpPYL3	1515	6	light responsive element
BpPYL3	93	5	MeJA-responsiveness
BpPYL3	1044	5	stress responsive element
BpPYL3	1121	8	light responsive element
BpPYL3	1535	8	light responsive element
BpPYL3	305	6	light responsive element
BpPYL3	1201	9	salicylic acid responsiveness
BpPYL3	1615	9	salicylic acid responsiveness
BpPYL3	1844	6	wound-responsive element
BpPYL3	93	5	MeJA-responsiveness
BpPYL3	782	7	MYB binding site
BpPYL3	202	6	anaerobic induction
BpPYL3	715	6	anaerobic induction
BpPYL3	1116	6	anaerobic induction
BpPYL3	1530	6	anaerobic induction
BpPYL3	1598	6	anaerobic induction
BpPYL3	95	5	abscisic acid responsivenes
BpPYL3	1217	9	abscisic acid responsivenes
BpPYL3	1631	9	abscisic acid responsivenes
BpPYL3	1655	9	abscisic acid responsivenes
BpPYL3	368	6	light responsive element
BpPYL3	1034	6	light responsive element
BpPYL3	1047	6	light responsive element
BpPYL3	1210	7	light responsive element
BpPYL3	1295	9	light responsive element
BpPYL3	1624	6	light responsive element
BpPYL4	1954	7	gibberellin-responsive element
BpPYL4	1961	7	endosperm expression
BpPYL4	1019	5	MeJA-responsiveness
BpPYL4	1849	10.5	MYB binding site
BpPYL4	906	6	light responsive element
BpPYL4	75	7	gibberellin-responsive element
BpPYL4	1635	5	stress responsive element
BpPYL4	1450	9.5	light responsive element
BpPYL4	1019	5	MeJA-responsiveness
BpPYL4	23	6	anaerobic induction
BpPYL4	944	6	anaerobic induction
BpPYL4	1230	6	anaerobic induction
BpPYL4	1314	6	anaerobic induction
BpPYL4	1362	6	light responsive element
BpPYL4	1848	9	salicylic acid responsiveness
BpPYL5	1708	8	light responsive element
BpPYL5	410	7	MYB binding site
BpPYL5	278	6	meristem expression
BpPYL5	347	6	meristem expression
BpPYL5	920	6	meristem expression
BpPYL5	989	6	meristem expression
BpPYL5	1494	6	meristem expression
BpPYL5	1764	9	salicylic acid responsiveness
BpPYL5	647	6	MYB binding site
BpPYL5	1501	6	MYB binding site
BpPYL5	331	6	abscisic acid responsiveness
BpPYL5	332	5	abscisic acid responsiveness
BpPYL5	973	6	abscisic acid responsiveness
BpPYL5	974	5	abscisic acid responsiveness
BpPYL5	668	5	MeJA-responsiveness
BpPYL5	1579	5	MeJA-responsiveness
BpPYL5	376	6	wound-responsive element
BpPYL5	1019	6	wound-responsive element
BpPYL5	1463	6	wound-responsive element
BpPYL5	668	5	MeJA-responsiveness
BpPYL5	1579	5	MeJA-responsiveness
BpPYL6	694	9	light responsive element
BpPYL6	712	10	light responsive element
BpPYL6	1261	9	salicylic acid responsiveness
BpPYL6	1459	6	light responsive element
BpPYL6	1645	6	light responsive element
BpPYL6	1728	6	anaerobic induction
BpPYL6	818	6	light responsive element
BpPYL6	217	5	MeJA-responsiveness
BpPYL6	1602	5	MeJA-responsiveness
BpPYL6	549	6	meristem expression
BpPYL6	696	5	abscisic acid responsiveness
BpPYL6	982	5	abscisic acid responsiveness
BpPYL6	814	9	defense and stress responsiveness
BpPYL6	1097	14	light responsive element
BpPYL6	1361	13	light responsive element
BpPYL6	66	6	light responsive element
BpPYL6	217	5	MeJA-responsiveness
BpPYL6	1602	5	MeJA-responsiveness
BpPYL6	235	5	stress responsive element
BpPYL6	485	6	MYB binding site
BpPYL6	1890	6	MYB binding site
BpPYL6	484	7	gibberellin-responsive element
BpPYL6	1890	7	gibberellin-responsive element
BpPYL7	344	6	abscisic acid responsiveness
BpPYL7	345	5	abscisic acid responsiveness
BpPYL7	124	6	light responsive element
BpPYL7	128	6	light responsive element
BpPYL7	662	7	light responsive element
BpPYL7	1056	9	salicylic acid responsiveness
BpPYL7	1342	9	salicylic acid responsiveness
BpPYL7	1454	6	light responsive element
BpPYL7	1050	8	light responsive element
BpPYL8	1341	8	light responsive element
BpPYL8	1376	6	light responsive element
BpPYL8	899	5	MeJA-responsiveness
BpPYL8	1703	5	MeJA-responsiveness
BpPYL8	899	5	MeJA-responsiveness
BpPYL8	1703	5	MeJA-responsiveness
BpPYL8	399	10	light responsive element
BpPYL8	1521	9	light responsive element
BpPYL8	1150	5	abscisic acid responsiveness
BpPYL8	1691	5	abscisic acid responsiveness
BpPYL8	1878	6	anaerobic induction
BpPYL8	1829	6	MYB binding site
BpPYL8	530	7	light responsive element
BpPYL8	508	5	stress responsive element
BpPYL8	611	5	stress responsive element
BpPYL8	1207	11	light responsive element
BpPYL8	1267	7	gibberellin-responsive element
BpPYL8	1912	7	gibberellin-responsive element
BpPYL8	1521	6	light responsive element
BpPYL9	920	5	MeJA-responsiveness
BpPYL9	1675	5	MeJA-responsiveness
BpPYL9	1747	5	MeJA-responsiveness
BpPYL9	1077	7	light responsive element
BpPYL9	1078	6	light responsive element
BpPYL9	1313	6	light responsive element
BpPYL9	472	6	anaerobic induction
BpPYL9	1144	6	light responsive element
BpPYL9	1358	7	MYB binding site
BpPYL9	1030	7	abscisic acid responsiveness
BpPYL9	1145	5	abscisic acid responsiveness
BpPYL9	847	9	salicylic acid responsiveness
BpPYL9	746	6	meristem expression
BpPYL9	1736	7	gibberellin-responsive element
BpPYL9	920	5	MeJA-responsiveness
BpPYL9	1675	5	MeJA-responsiveness
BpPYL9	1747	5	MeJA-responsiveness
BpPYL9	340	8	light responsive element
BpPYL9	1437	8	light responsive element
BpPYL9	296	6	light responsive element
BpPYL9	546	6	light responsive element
BpPYL9	1155	6	light responsive element
BpPYL9	1256	11	MYB binding site
BpPYL9	1846	10.5	MYB binding site
BpPYL10	746	6	meristem expression
BpPYL10	1736	7	gibberellin-responsive element
BpPYL10	847	9	salicylic acid responsiveness
BpPYL10	920	5	MeJA-responsiveness
BpPYL10	1675	5	MeJA-responsiveness
BpPYL10	1747	5	MeJA-responsiveness
BpPYL10	1144	6	light responsive element
BpPYL10	1768	10	light responsive element
BpPYL10	329	6	light responsive element
BpPYL10	1256	11	MYB binding site
BpPYL10	1846	10.5	MYB binding site
BpPYL10	1030	7	abscisic acid responsiveness
BpPYL10	1145	5	abscisic acid responsiveness
BpPYL10	920	5	MeJA-responsiveness
BpPYL10	1675	5	MeJA-responsiveness
BpPYL10	1747	5	MeJA-responsiveness
BpPYL10	472	6	anaerobic induction
BpPYL10	1077	7	light responsive element
BpPYL10	1078	6	light responsive element
BpPYL10	1313	6	light responsive element
BpPYL10	1358	7	MYB binding site
BpPYL11	450	5	stress responsive element
BpPYL11	66	5	MeJA-responsiveness
BpPYL11	110	5	MeJA-responsiveness
BpPYL11	300	5	MeJA-responsiveness
BpPYL11	1706	5	MeJA-responsiveness
BpPYL11	1839	6	meristem expression
BpPYL11	66	5	MeJA-responsiveness
BpPYL11	110	5	MeJA-responsiveness
BpPYL11	300	5	MeJA-responsiveness
BpPYL11	1706	5	MeJA-responsiveness
BpPYL11	339	9	wound-responsive element
BpPYL11	1584	9	defense and stress responsiveness
BpPYL11	970	7	gibberellin-responsive element
BpPYL11	10	5	abscisic acid responsiveness
BpPYL11	160	6	abscisic acid responsiveness
BpPYL11	161	5	abscisic acid responsiveness
BpPYL11	287	6	auxin-responsive element
BpPYL11	726	6	light responsive element
BpPYL11	987	6	light responsive element
BpPYL11	1897	6	light responsive element
BpPYL11	1194	6	anaerobic induction
BpPYL11	488	6	low-temperature responsiveness
BpPYL11	643	9	salicylic acid responsiveness
BpPYL11	998	9	salicylic acid responsiveness
BpPYL12	1581	6	abscisic acid responsiveness
BpPYL12	925	5	MeJA-responsiveness
BpPYL12	1803	6	wound-responsive element
BpPYL12	1179	7	light responsive element
BpPYL12	1292	6	light responsive element
BpPYL12	1581	6	abscisic acid responsiveness
BpPYL12	858	7	auxin-responsive element
BpPYL12	1107	6	low-temperature responsiveness
BpPYL12	925	5	MeJA-responsiveness
BpPYL12	648	6	light responsive element
BpPYL12	1664	6	light responsive element
BpPYL12	646	5	stress responsive element
BpPYL12	1350	5	stress responsive element
BpPYL12	831	9	salicylic acid responsiveness
BpPYL12	891	6	meristem expression
BpPYL12	1176	7	MYB binding site
BpPYL12	1328	7	MYB binding site
BpPYL12	176	6	light responsive element
BpPYL12	760	6	MYB binding site
BpPYL12	778	8	light responsive element
BpPYL12	1610	9	light responsive element
BpPYL12	1581	5	abscisic acid responsiveness
BpPYL12	1581	6	light responsive elemen

## Sheet: Sheet2
Table S5-2. Number of cis-acting elements in the promoters of 68 BpWRKYs in birch.
cis-acting elements	number
drought responsive element	24
stress responsive element	210
light responsive element	286
abscisic acid responsive element	257
wound-responsive element	25
estrogen response element	72
MYB binding site	107
Methyl jasmonate response element	221
salicylic acid response element	51
anti-oxidative response element	124
auxin-responsive element	31
meristem expression	35
gibberellin-responsive element	42
low-temperature responsive element	45
defense and stress responsive element	31
endosperm expression	2
