# Supplementary material for: Genome-Wide Analysis of the PYL Gene Family in Betula platyphylla and Its Responses to Abiotic Stresses
Source: Int J Mol Sci. 2024 Dec 23;25(24):13728. doi: 10.3390/ijms252413728 (PMC11678367; doi:10.3390/ijms252413728)
Supplement: Supplementary file 1 [file ijms-25-13728-s001.zip › Table S7 qRT-PCR data of tissue-specific expression patterns of BpPYLs.xlsx]

## Sheet: BpPYL1
Sample Name	Cт		ΔCt		ΔΔCt	2-ΔΔCt	STDEV		average REL
18S-R	9.35	9.33
18S-R	9.3
18S-R	9.34
BpPYL1-R	25.26		15.93	16.0267	-0.0966667	1.0693
BpPYL1-R	25.46		16.13		0.103333	0.93088
BpPYL1-R	25.35		16.02		-0.00666667	1.00463	0.0692598		1.0016
18S-S	8.86	8.93
18S-S	8.99
18S-S	8.94
BpPYL1-S	28.25		19.32		3.29333	0.102002
BpPYL1-S	28.23		19.3		3.27333	0.103426
BpPYL1-S	28.32		19.39		3.36333	0.0971708	0.00327846		0.100866
18S-L	9.06	9.02333
18S-L	9
18S-L	9.01
BpPYL1-L	25.49		16.4667		0.44	0.737135
BpPYL1-L	25.32		16.2967		0.27	0.82932
BpPYL1-L	25.51		16.4867		0.46	0.726986	0.0563814		0.76448

## Sheet: BpPYL2
Sample Name	Cт		ΔCt		ΔΔCt	2-ΔΔCt	STDEV		average REL
18S-R	9.35	9.33
18S-R	9.3
18S-R	9.34
BpPYL2-R	25.26		15.93	15.8267	0.103333	0.93088
BpPYL2-R	25.16		15.83		0.00333333	0.997692
BpPYL2-R	25.05		15.72		-0.106667	1.07674	0.0730144		1.00177
18S-S	8.86	8.93
18S-S	8.99
18S-S	8.94
BpPYL2-S	36.51		27.58		11.7533	0.000289664
BpPYL2-S	36.38		27.45		11.6233	0.000316977
BpPYL2-S	36.77		27.84		12.0133	0.000241895	3.80028e-05		0.000282845
18S-L	9.06	9.02333
18S-L	9
18S-L	9.01
BpPYL2-L	39.02		29.9967		14.17	5.42507e-05
BpPYL2-L	39.32		30.2967		14.47	4.40652e-05
BpPYL2-L	39.32		30.2967		14.47	4.40652e-05	5.88056e-06		4.74604e-05

## Sheet: BpPYL3
Sample Name	Cт		ΔCt		ΔΔCt	2-ΔΔCt	STDEV		average REL
18S-R	9.35	9.33
18S-R	9.3
18S-R	9.34
BpPYL3-R	32.1		22.77	22.5167	0.253333	0.838956
BpPYL3-R	31.92		22.59		0.0733333	0.950439
BpPYL3-R	31.52		22.19		-0.326667	1.25411	0.214865		1.0145
18S-S	8.86	8.93
18S-S	8.99
18S-S	8.94
BpPYL3-S	34.12		25.19		2.67333	0.156764
BpPYL3-S	33.57		24.64		2.12333	0.229516
BpPYL3-S	33.34		24.41		1.89333	0.269184	0.0570157		0.218488
18S-L	9.06	9.02333
18S-L	9
18S-L	9.01
BpPYL3-L	33.99		24.9667		2.45	0.183011
BpPYL3-L	35.35		26.3267		3.81	0.0712977
BpPYL3-L	34.24		25.2167		2.7	0.153893	0.0579506		0.136067

## Sheet: BpPYL4
Sample Name	Cт		ΔCt		ΔΔCt	2-ΔΔCt	STDEV		average REL
18S-R	9.35	9.33
18S-R	9.3
18S-R	9.34
BpPYL4-R	22.97		13.64	13.63	0.01	0.993092
BpPYL4-R	22.9		13.57		-0.06	1.04247
BpPYL4-R	23.01		13.68		0.05	0.965936	0.0387985		1.0005
18S-S	8.86	8.93
18S-S	8.99
18S-S	8.94
BpPYL4-S	26.1		17.17		3.54	0.0859714
BpPYL4-S	26.21		17.28		3.65	0.07966
BpPYL4-S	26.08		17.15		3.52	0.0871715	0.00403515		0.0842676
18S-L	9.06	9.02333
18S-L	9
18S-L	9.01
BpPYL4-L	25.13		16.1067		2.47667	0.179659
BpPYL4-L	25.26		16.2367		2.60667	0.164178
BpPYL4-L	25.19		16.1667		2.53667	0.17234	0.00774431		0.172059

## Sheet: BpPYL5
Sample Name	Cт		ΔCt		ΔΔCt	2-ΔΔCt	STDEV		average REL
18S-R	9.35	9.33
18S-R	9.3
18S-R	9.34
BpPYL5-R	21.22		11.89	11.8467	0.0433333	0.97041
BpPYL5-R	21.17		11.84		-0.00666667	1.00463
BpPYL5-R	21.14		11.81		-0.0366667	1.02574	0.0279232		1.00026
18S-S	8.86	8.93
18S-S	8.99
18S-S	8.94
BpPYL5-S	21.34		12.41		0.563333	0.676737
BpPYL5-S	21.52		12.59		0.743333	0.597358
BpPYL5-S	21.42		12.49		0.643333	0.640232	0.0397322		0.638109
18S-L	9.06	9.02333
18S-L	9
18S-L	9.01
BpPYL5-L	21.24		12.2167		0.37	0.773782
BpPYL5-L	21.3		12.2767		0.43	0.742262
BpPYL5-L	21.38		12.3567		0.51	0.702222	0.0358644		0.739422

## Sheet: BpPYL6
Sample Name	Cт		ΔCt		ΔΔCt	2-ΔΔCt	STDEV		average REL
18S-R	9.35	9.33
18S-R	9.3
18S-R	9.34
BpPYL6-R	25.27		15.94	16.1133	-0.173333	1.12766
BpPYL6-R	25.61		16.28		0.166667	0.890899
BpPYL6-R	25.45		16.12		0.00666667	0.99539	0.118652		1.00465
18S-S	8.86	8.93
18S-S	8.99
18S-S	8.94
BpPYL6-S	29.44		20.51		4.39667	0.0474757
BpPYL6-S	29.77		20.84		4.72667	0.0377687
BpPYL6-S	29.49		20.56		4.44667	0.0458585	0.00520077		0.043701
18S-L	9.06	9.02333
18S-L	9
18S-L	9.01
BpPYL6-L	28.43		19.4067		3.29333	0.102002
BpPYL6-L	28.65		19.6267		3.51333	0.0875752
BpPYL6-L	28.29		19.2667		3.15333	0.112396	0.012465		0.100658

## Sheet: BpPYL7
Sample Name	Cт		ΔCt		ΔΔCt	2-ΔΔCt	STDEV		average REL
18S-R	9.35	9.33
18S-R	9.3
18S-R	9.34
BpPYL7-R	28.34		19.01	19.05	-0.04	1.02811
BpPYL7-R	28.48		19.15		0.1	0.933033
BpPYL7-R	28.32		18.99		-0.06	1.04247	0.0594725		1.0012
18S-S	8.86	8.93
18S-S	8.99
18S-S	8.94
BpPYL7-S	29.27		20.34		1.29	0.408951
BpPYL7-S	29.11		20.18		1.13	0.456916
BpPYL7-S	29.26		20.33		1.28	0.411796	0.0269089		0.425887
18S-L	9.06	9.02333
18S-L	9
18S-L	9.01
BpPYL7-L	30.07		21.0467		1.99667	0.250578
BpPYL7-L	30.04		21.0167		1.96667	0.255843
BpPYL7-L	30.26		21.2367		2.18667	0.219658	0.0195496		0.242027

## Sheet: BpPYL8
Sample Name	Cт		ΔCt		ΔΔCt	2-ΔΔCt	STDEV		average REL
18S-R	9.35	9.33
18S-R	9.3
18S-R	9.34
BpPYL8-R	25.27		15.94	16.1133	-0.173333	1.12766
BpPYL8-R	25.61		16.28		0.166667	0.890899
BpPYL8-R	25.45		16.12		0.00666667	0.99539	0.118652		1.00465
18S-S	8.86	8.93
18S-S	8.99
18S-S	8.94
BpPYL8-S	24.46		15.53		-0.583333	1.49831
BpPYL8-S	24.41		15.48		-0.633333	1.55114
BpPYL8-S	24.71		15.78		-0.333333	1.25992	0.155151		1.43646
18S-L	9.06	9.02333
18S-L	9
18S-L	9.01
BpPYL8-L	23.27		14.2467		-1.86667	3.64689
BpPYL8-L	23.3		14.2767		-1.83667	3.57184
BpPYL8-L	23.31		14.2867		-1.82667	3.54717	0.0519398		3.58863

## Sheet: BpPYL9、10
Sample Name	Cт		ΔCt		ΔΔCt	2-ΔΔCt	STDEV		average REL
18S-R	9.35	9.33
18S-R	9.3
18S-R	9.34
BpPYL9、10-R	28.72		19.39	19.3867	0.00333333	0.997692
BpPYL9、10-R	28.71		19.38		-0.00666667	1.00463
BpPYL9、10-R	28.72		19.39		0.00333333	0.997692	0.00400652		1.00001
18S-S	8.86	8.93
18S-S	8.99
18S-S	8.94
BpPYL9、10-S	31.2		22.27		2.88333	0.135528
BpPYL9、10-S	31.35		22.42		3.03333	0.122145
BpPYL9、10-S	31.72		22.79		3.40333	0.0945137	0.0209157		0.117396
18S-L	9.06	9.02333
18S-L	9
18S-L	9.01
BpPYL9、10-L	28.37		19.3467		-0.04	1.02811
BpPYL9、10-L	28.14		19.1167		-0.27	1.20581
BpPYL9、10-L	28.35		19.3267		-0.06	1.04247	0.0987098		1.09213

## Sheet: BpPYL11
Sample Name	Cт		ΔCt		ΔΔCt	2-ΔΔCt	STDEV		average REL
18S-R	9.35	9.33
18S-R	9.3
18S-R	9.34
BpPYL11-R	37.8		28.47	28.5467	-0.0766667	1.05458
BpPYL11-R	37.98		28.65		0.103333	0.93088
BpPYL11-R	37.85		28.52		-0.0266667	1.01866	0.063635		1.00137
18S-S	8.86	8.93
18S-S	8.99
18S-S	8.94
BpPYL11-S	32.25		23.32		-5.22667	37.4441
BpPYL11-S	32.53		23.6		-4.94667	30.8386
BpPYL11-S	32.32		23.39		-5.15667	35.6707	3.41872		34.6511
18S-L	9.06	9.02333
18S-L	9
18S-L	9.01
BpPYL11-L	29.77		20.7467		-7.8	222.861
BpPYL11-L	29.88		20.8567		-7.69	206.5
BpPYL11-L	29.52		20.4967		-8.05	265.028	30.1971		231.463

[truncated: 1 more sheets: BpPYL12]
