# Supplementary material for: Genome-Wide Analysis of the PYL Gene Family in Betula platyphylla and Its Responses to Abiotic Stresses
Source: Int J Mol Sci. 2024 Dec 23;25(24):13728. doi: 10.3390/ijms252413728 (PMC11678367; doi:10.3390/ijms252413728)
Supplement: Supplementary file 1 [file ijms-25-13728-s001.zip › Table S8 qRT-PCR data of BpPYLs uner ABA treatment.xlsx]

## Sheet: BpPYL1
Sample Name	Cт		ΔCt		ΔΔCt	2-ΔΔCt			average REL
0 h	9.35	9.33
0 h	9.3
0 h	9.34
0 h	25.26		15.93	16.0267	-0.0966667	1.0693
0 h	25.46		16.13		0.103333	0.93088
0 h	25.35		16.02		-0.00666667	1.00463	0.0692598		1.0016
3 h	9.82	9.82667
3 h	9.98
3 h	9.68
3 h	25.28		15.4533		-0.573333	1.48796
3 h	25.12		15.2933		-0.733333	1.66248
3 h	25.05		15.2233		-0.803333	1.74513	0.131292		1.63185
6 h	10.1	10.1467
6 h	10.22
6 h	10.12
6 h	24.29		14.1433		-1.88333	3.68926
6 h	24.16		14.0133		-2.01333	4.03714
6 h	24.11		13.9633		-2.06333	4.17951	0.252199		3.96864
12 h	9.87	9.93
12 h	9.98
12 h	9.94
12 h	23.01		13.1833		-2.84333	7.17676
12 h	22.95		13.1233		-2.90333	7.48153
12 h	23.22		13.3933		-2.63333	6.20458	0.666912		6.95429
24 h	10.09	10.07
24 h	10
24 h	10.12
24 h	25.98		15.8333		-0.193333	1.1434
24 h	26.1		15.9533		-0.0733333	1.05214
24 h	26.3		16.1533		0.126667	0.915945	0.114466		1.03716

## Sheet: BpPYL2
Sample Name	Cт		ΔCt		ΔΔCt	2-ΔΔCt			average REL
0 h	9.35	9.33
0 h	9.3
0 h	9.34
0 h	25.26		15.93	15.8267	0.103333	0.93088
0 h	25.16		15.83		0.00333333	0.997692
0 h	25.05		15.72		-0.106667	1.07674	0.0730144		1.00177
3 h	9.82	9.82667
3 h	9.98
3 h	9.68
3 h	34.19		24.3633		8.53667	0.00269282
3 h	34.16		24.3333		8.50667	0.0027494
3 h	34.03		24.2033		8.37667	0.00300865	0.000168406		0.00281696
6 h	10.1	10.1467
6 h	10.22
6 h	10.12
6 h	34.87		24.7233		8.89667	0.00209815
6 h	34.71		24.5633		8.73667	0.00234424
6 h	34.37		24.2233		8.39667	0.00296723	0.000447956		0.00246987
12 h	9.87	9.93
12 h	9.98
12 h	9.94
12 h	36.51		26.6833		10.8567	0.000539284
12 h	36.38		26.5533		10.7267	0.000590135
12 h	36.77		26.9433		11.1167	0.00045035	7.07521e-05		0.00052659
24 h	10.09	10.07
24 h	10
24 h	10.12
24 h	33.66		23.5133		7.68667	0.00485381
24 h	33.48		23.3333		7.50667	0.0054988
24 h	33.43		23.2833		7.45667	0.00569272	0.000439201		0.00534844

## Sheet: BpPYL3
Sample Name	Cт		ΔCt		ΔΔCt	2-ΔΔCt			average REL
0 h	9.35	9.33
0 h	9.3
0 h	9.34
0 h	32.1		22.77	22.5167	0.253333	0.838956
0 h	31.92		22.59		0.0733333	0.950439
0 h	31.52		22.19		-0.326667	1.25411	0.214865		1.0145
3 h	9.82	9.82667
3 h	9.98
3 h	9.68
3 h	25.28		15.4533		-7.06333	133.744
3 h	25.33		15.5033		-7.01333	129.188
3 h	25.3		15.4733		-7.04333	131.903	2.29182		131.612
6 h	10.1	10.1467
6 h	10.22
6 h	10.12
6 h	24.28		14.1333		-8.38333	333.914
6 h	24.42		14.2733		-8.24333	303.033
6 h	24.16		14.0133		-8.50333	362.876	29.9265		333.275
12 h	9.87	9.93
12 h	9.98
12 h	9.94
12 h	24.02		14.1933		-8.32333	320.312
12 h	23.96		14.1333		-8.38333	333.914
12 h	23.94		14.1133		-8.40333	338.575	9.48953		330.934
24 h	10.09	10.07
24 h	10
24 h	10.12
24 h	23.5		13.3533		-9.16333	573.374
24 h	23.62		13.4733		-9.04333	527.612
24 h	23.61		13.4633		-9.05333	531.282	25.4278		544.089

## Sheet: BpPYL4
Sample Name	Cт		ΔCt		ΔΔCt	2-ΔΔCt			average REL
0 h	9.35	9.33
0 h	9.3
0 h	9.34
0 h	22.97		13.64	13.63	0.01	0.993092
0 h	22.9		13.57		-0.06	1.04247
0 h	23.01		13.68		0.05	0.965936	0.0387985		1.0005
3 h	9.82	9.82667
3 h	9.98
3 h	9.68
3 h	30.24		20.4133		6.78333	0.00907848
3 h	30.31		20.4833		6.85333	0.00864851
3 h	30.19		20.3633		6.73333	0.00939863	0.000376401		0.00904187
6 h	10.1	10.1467
6 h	10.22
6 h	10.12
6 h	29.97		19.8233		6.19333	0.0136654
6 h	29.91		19.7633		6.13333	0.0142457
6 h	30.02		19.8733		6.24333	0.0131999	0.00052395		0.0137036
12 h	9.87	9.93
12 h	9.98
12 h	9.94
12 h	29.01		19.1833		5.55333	0.0212951
12 h	29.17		19.3433		5.71333	0.0190597
12 h	29.28		19.4533		5.82333	0.0176605	0.00183329		0.0193384
24 h	10.09	10.07
24 h	10
24 h	10.12
24 h	29.72		19.5733		5.94333	0.0162509
24 h	29.88		19.7333		6.10333	0.014545
24 h	29.93		19.7833		6.15333	0.0140495	0.00115483		0.0149485

## Sheet: BpPYL5
Sample Name	Cт		ΔCt		ΔΔCt	2-ΔΔCt			average REL
0 h	9.35	9.33
0 h	9.3
0 h	9.34
0 h	21.22		11.89	11.8467	0.0433333	0.97041
0 h	21.17		11.84		-0.00666667	1.00463
0 h	21.14		11.81		-0.0366667	1.02574	0.0279232		1.00026
3 h	9.82	9.82667
3 h	9.98
3 h	9.68
3 h	22.83		13.0033		1.15667	0.448548
3 h	22.87		13.0433		1.19667	0.436282
3 h	23.07		13.2433		1.39667	0.379806	0.036664		0.421545
6 h	10.1	10.1467
6 h	10.22
6 h	10.12
6 h	23.53		13.3833		1.53667	0.344681
6 h	23.52		13.3733		1.52667	0.347078
6 h	23.39		13.2433		1.39667	0.379806	0.0196238		0.357188
12 h	9.87	9.93
12 h	9.98
12 h	9.94
12 h	23.21		13.3833		1.53667	0.344681
12 h	23.19		13.3633		1.51667	0.349492
12 h	22.88		13.0533		1.20667	0.433269	0.0498152		0.375814
24 h	10.09	10.07
24 h	10
24 h	10.12
24 h	21.33		11.1833		-0.663333	1.58374
24 h	21.4		11.2533		-0.593333	1.50873
24 h	21.54		11.3933		-0.453333	1.3692	0.108874		1.48722

## Sheet: BpPYL6
Sample Name	Cт		ΔCt		ΔΔCt	2-ΔΔCt			average REL
0 h	9.35	9.33
0 h	9.3
0 h	9.34
0 h	25.27		15.94	16.1133	-0.173333	1.12766
0 h	25.61		16.28		0.166667	0.890899
0 h	25.45		16.12		0.00666667	0.99539	0.118652		1.00465
3 h	9.82	9.82667
3 h	9.98
3 h	9.68
3 h	27.95		18.1233		2.01	0.248273
3 h	28.01		18.1833		2.07	0.238159
3 h	28.1		18.2733		2.16	0.223756	0.0123208		0.23673
6 h	10.1	10.1467
6 h	10.22
6 h	10.12
6 h	28.89		18.7433		2.63	0.161544
6 h	28.85		18.7033		2.59	0.166086
6 h	28.72		18.5733		2.46	0.181747	0.010599		0.169792
12 h	9.87	9.93
12 h	9.98
12 h	9.94
12 h	29.33		19.5033		3.39	0.0953912
12 h	29.47		19.6433		3.53	0.0865693
12 h	29.39		19.5633		3.45	0.0915054	0.00442133		0.0911553
24 h	10.09	10.07
24 h	10
24 h	10.12
24 h	30.25		20.1033		3.99	0.0629347
24 h	30.3		20.1533		4.04	0.0607909
24 h	29.98		19.8333		3.72	0.0758872	0.00816761		0.0665376

## Sheet: BpPYL7
Sample Name	Cт		ΔCt		ΔΔCt	2-ΔΔCt			average REL
0 h	9.35	9.33
0 h	9.3
0 h	9.34
0 h	28.34		19.01	19.05	-0.04	1.02811
0 h	28.48		19.15		0.1	0.933033
0 h	28.32		18.99		-0.06	1.04247	0.0594725		1.0012
3 h	9.82	9.82667
3 h	9.98
3 h	9.68
3 h	27.68		17.8533		-1.19667	2.29209
3 h	27.33		17.5033		-1.54667	2.92141
3 h	27.77		17.9433		-1.10667	2.15348	0.409265		2.45566
6 h	10.1	10.1467
6 h	10.22
6 h	10.12
6 h	27.06		16.9133		-2.13667	4.39745
6 h	27.21		17.0633		-1.98667	3.9632
6 h	27.22		17.0733		-1.97667	3.93583	0.258977		4.09883
12 h	9.87	9.93
12 h	9.98
12 h	9.94
12 h	27.64		17.8133		-1.23667	2.35653
12 h	27.53		17.7033		-1.34667	2.54324
12 h	27.67		17.8433		-1.20667	2.30804	0.124184		2.4026
24 h	10.09	10.07
24 h	10
24 h	10.12
24 h	28.46		18.3133		-0.736667	1.66632
24 h	28.17		18.0233		-1.02667	2.03731
24 h	28.28		18.1333		-0.916667	1.88775	0.186652		1.86379

## Sheet: BpPYL8
Sample Name	Cт		ΔCt		ΔΔCt	2-ΔΔCt			average REL
0 h	9.35	9.33
0 h	9.3
0 h	9.34
0 h	25.27		15.94	16.1133	-0.173333	1.12766
0 h	25.61		16.28		0.166667	0.890899
0 h	25.45		16.12		0.00666667	0.99539	0.118652		1.00465
3 h	9.82	9.82667
3 h	9.98
3 h	9.68
3 h	25.08		15.2533		-0.86	1.81504
3 h	24.92		15.0933		-1.02	2.02792
3 h	24.94		15.1133		-1	2	0.115692		1.94765
6 h	10.1	10.1467
6 h	10.22
6 h	10.12
6 h	24.9		14.7533		-1.36	2.56685
6 h	24.89		14.7433		-1.37	2.58471
6 h	25.17		15.0233		-1.09	2.12874	0.258252		2.42677
12 h	9.87	9.93
12 h	9.98
12 h	9.94
12 h	24.12		14.2933		-1.82	3.53081
12 h	24.33		14.5033		-1.61	3.05252
12 h	24.31		14.4833		-1.63	3.09513	0.264701		3.22615
24 h	10.09	10.07
24 h	10
24 h	10.12
24 h	24.03		13.8833		-2.23	4.69134
24 h	24.15		14.0033		-2.11	4.31691
24 h	23.98		13.8333		-2.28	4.85678	0.276593		4.62168

## Sheet: BpPYL9、10
Sample Name	Cт		ΔCt		ΔΔCt	2-ΔΔCt			average REL
0 h	9.35	9.33
0 h	9.3
0 h	9.34
0 h	28.72		19.39	19.3867	0.00333333	0.997692
0 h	28.71		19.38		-0.00666667	1.00463
0 h	28.72		19.39		0.00333333	0.997692	0.00400652		1.00001
3 h	9.82	9.82667
3 h	9.98
3 h	9.68
3 h	31.05		21.2233		1.83667	0.279968
3 h	31.06		21.2333		1.84667	0.278034
3 h	31.27		21.4433		2.05667	0.240371	0.0223241		0.266124
6 h	10.1	10.1467
6 h	10.22
6 h	10.12
6 h	32.06		21.9133		2.52667	0.173539
6 h	32.31		22.1633		2.77667	0.145928
6 h	32.29		22.1433		2.75667	0.147966	0.0153867		0.155811
12 h	9.87	9.93
12 h	9.98
12 h	9.94
12 h	31.22		21.3933		2.00667	0.248847
12 h	31.35		21.5233		2.13667	0.227405
12 h	31.29		21.4633		2.07667	0.237062	0.010739		0.237771
24 h	10.09	10.07
24 h	10
24 h	10.12
24 h	29.83		19.6833		0.296667	0.814131
24 h	30.06		19.9133		0.526667	0.694157
24 h	29.96		19.8133		0.426667	0.743979	0.0602737		0.750756

## Sheet: BpPYL11
Sample Name	Cт		ΔCt		ΔΔCt	2-ΔΔCt			average REL
0 h	9.35	9.33
0 h	9.3
0 h	9.34
0 h	37.8		28.47	28.5467	-0.0766667	1.05458
0 h	37.98		28.65		0.103333	0.93088
0 h	37.85		28.52		-0.0266667	1.01866	0.063635		1.00137
3 h	9.82	9.82667
3 h	9.98
3 h	9.68
3 h	35.06		25.2333		-3.31333	9.9406
3 h	35.19		25.3633		-3.18333	9.08404
3 h	35.28		25.4533		-3.09333	8.53466	0.708544		9.18643
6 h	10.1	10.1467
6 h	10.22
6 h	10.12
6 h	35.16		25.0133		-3.53333	11.5782
6 h	35.05		24.9033		-3.64333	12.4955
6 h	35.14		24.9933		-3.55333	11.7398	0.48967		11.9378
12 h	9.87	9.93
12 h	9.98
12 h	9.94
12 h	33.47		23.6433		-4.90333	29.9261
12 h	33.53		23.7033		-4.84333	28.7071
12 h	33.39		23.5633		-4.98333	31.6324	1.46945		30.0885
24 h	10.09	10.07
24 h	10
24 h	10.12
24 h	34.99		24.8433		-3.70333	13.0261
24 h	34.9		24.7533		-3.79333	13.8646
24 h	34.94		24.7933		-3.75333	13.4855	0.419886		13.4587

[truncated: 1 more sheets: BpPYL12]
