# Supplementary material for: Genome-Wide Analysis of the PYL Gene Family in Betula platyphylla and Its Responses to Abiotic Stresses
Source: Int J Mol Sci. 2024 Dec 23;25(24):13728. doi: 10.3390/ijms252413728 (PMC11678367; doi:10.3390/ijms252413728)
Supplement: Supplementary file 1 [file ijms-25-13728-s001.zip › Table S9 qRT-PCR data of BpPYLs under salt treatment.xlsx]

## Sheet: BpPYL1
Sample Name	Cт		ΔCt		ΔΔCt	2-ΔΔCt			average REL
0 h	9.35	9.33
0 h	9.3
0 h	9.34
0 h	25.26		15.93	16.0267	-0.0966667	1.0693
0 h	25.46		16.13		0.103333	0.93088
0 h	25.35		16.02		-0.00666667	1.00463	0.0692598		1.0016
3 h	9.32	9.25667
3 h	9.26
3 h	9.19
3 h	34.09		24.8333		8.80667	0.00223321
3 h	34.16		24.9033		8.87667	0.00212744
3 h	34.01		24.7533		8.72667	0.00236054	0.000116717		0.0022404
6 h	10.09	10.07
6 h	10
6 h	10.12
6 h	35.37		25.3		9.27333	0.00161603
6 h	35.41		25.34		9.31333	0.00157184
6 h	35.41		25.34		9.31333	0.00157184	2.55133e-05		0.00158657
12 h	10.01	10.0267
12 h	10.01
12 h	10.06
12 h	32.01		22.7533		6.72667	0.00944216
12 h	32.26		23.0033		6.97667	0.00793988
12 h	32.14		22.8833		6.85667	0.00862855	0.000752007		0.0086702
24 h	9.24	9.22
24 h	9.18
24 h	9.24
24 h	32.07		22		5.97333	0.0159165
24 h	32.02		21.95		5.92333	0.0164778
24 h	32.3		22.23		6.20333	0.013571	0.00154198		0.0153217

## Sheet: BpPYL2
Sample Name	Cт		ΔCt		ΔΔCt	2-ΔΔCt			average REL
0 h	9.35	9.33
0 h	9.3
0 h	9.34
0 h	25.26		15.93	15.8267	0.103333	0.93088
0 h	25.16		15.83		0.00333333	0.997692
0 h	25.05		15.72		-0.106667	1.07674	0.0730144		1.00177
3 h	9.32	9.25667
3 h	9.26
3 h	9.19
3 h	32.07		22.8133		6.98667	0.00788504
3 h	32.02		22.7633		6.93667	0.0081631
3 h	32.23		22.9733		7.14667	0.00705731	0.000575217		0.00770182
6 h	10.09	10.07
6 h	10
6 h	10.12
6 h	25.01		14.94		-0.886667	1.8489
6 h	24.68		14.61		-1.21667	2.32409
6 h	24.83		14.76		-1.06667	2.09459	0.237642		2.08919
12 h	10.01	10.0267
12 h	10.01
12 h	10.06
12 h	24.86		15.6033		-0.223333	1.16743
12 h	24.83		15.5733		-0.253333	1.19196
12 h	24.9		15.6433		-0.183333	1.1355	0.0283073		1.16496
24 h	9.24	9.22
24 h	9.18
24 h	9.24
24 h	24.33		14.26		-1.56667	2.9622
24 h	24.3		14.23		-1.59667	3.02444
24 h	24.47		14.4		-1.42667	2.68825	0.178859		2.89163

## Sheet: BpPYL3
Sample Name	Cт		ΔCt		ΔΔCt	2-ΔΔCt			average REL
0 h	9.35	9.33
0 h	9.3
0 h	9.34
0 h	32.1		22.77	22.5167	0.253333	0.838956
0 h	31.92		22.59		0.0733333	0.950439
0 h	31.52		22.19		-0.326667	1.25411	0.214865		1.0145
3 h	9.32	9.25667
3 h	9.26
3 h	9.19
3 h	31.86		22.6033		0.0866667	0.941696
3 h	31.64		22.3833		-0.133333	1.09682
3 h	31.76		22.5033		-0.0133333	1.00928	0.077778		1.01594
6 h	10.09	10.07
6 h	10
6 h	10.12
6 h	32.03		21.96		-0.556667	1.47087
6 h	32.26		22.19		-0.326667	1.25411
6 h	32.13		22.06		-0.456667	1.37237	0.108527		1.36578
12 h	10.01	10.0267
12 h	10.01
12 h	10.06
12 h	29.88		20.6233		-1.89333	3.71493
12 h	29.96		20.7033		-1.81333	3.51453
12 h	30.07		20.8133		-1.70333	3.25653	0.229803		3.49533
24 h	9.24	9.22
24 h	9.18
24 h	9.24
24 h	29.63		19.56		-2.95667	7.76328
24 h	29.42		19.35		-3.16667	8.9797
24 h	29.35		19.28		-3.23667	9.42614	0.860626		8.72304

## Sheet: BpPYL4
Sample Name	Cт		ΔCt		ΔΔCt	2-ΔΔCt			average REL
0 h	9.35	9.33
0 h	9.3
0 h	9.34
0 h	22.97		13.64	13.63	0.01	0.993092
0 h	22.9		13.57		-0.06	1.04247
0 h	23.01		13.68		0.05	0.965936	0.0387985		1.0005
3 h	9.32	9.25667
3 h	9.26
3 h	9.19
3 h	22.24		12.9833		-0.646667	1.56555
3 h	22.17		12.9133		-0.716667	1.64338
3 h	22.29		13.0333		-0.596667	1.51222	0.0659615		1.57372
6 h	10.09	10.07
6 h	10
6 h	10.12
6 h	22.92		12.85		-0.78	1.71713
6 h	23.07		13		-0.63	1.54756
6 h	23.03		12.96		-0.67	1.59107	0.0880683		1.61859
12 h	10.01	10.0267
12 h	10.01
12 h	10.06
12 h	22.17		12.9133		-0.716667	1.64338
12 h	22.23		12.9733		-0.656667	1.57644
12 h	22.02		12.7633		-0.866667	1.82344	0.127749		1.68109
24 h	9.24	9.22
24 h	9.18
24 h	9.24
24 h	22.27		12.2		-1.43	2.69447
24 h	22.33		12.26		-1.37	2.58471
24 h	22.32		12.25		-1.38	2.60268	0.0588713		2.62729

## Sheet: BpPYL5
Sample Name	Cт		ΔCt		ΔΔCt	2-ΔΔCt			average REL
0 h	9.35	9.33
0 h	9.3
0 h	9.34
0 h	21.22		11.89	11.8467	0.0433333	0.97041
0 h	21.17		11.84		-0.00666667	1.00463
0 h	21.14		11.81		-0.0366667	1.02574	0.0279232		1.00026
3 h	9.32	9.25667
3 h	9.26
3 h	9.19
3 h	21.05		11.7933		-0.0533333	1.03766
3 h	21.04		11.7833		-0.0633333	1.04488
3 h	21		11.7433		-0.103333	1.07425	0.0193824		1.05226
6 h	10.09	10.07
6 h	10
6 h	10.12
6 h	23.01		12.94		1.09333	0.468677
6 h	22.99		12.92		1.07333	0.47522
6 h	23.01		12.94		1.09333	0.468677	0.00377731		0.470858
12 h	10.01	10.0267
12 h	10.01
12 h	10.06
12 h	22.01		12.7533		0.906667	0.533416
12 h	22.18		12.9233		1.07667	0.474123
12 h	22.11		12.8533		1.00667	0.497695	0.0298533		0.501745
24 h	9.24	9.22
24 h	9.18
24 h	9.24
24 h	21.05		10.98		-0.866667	1.82344
24 h	21.03		10.96		-0.886667	1.8489
24 h	21.12		11.05		-0.796667	1.73708	0.0586078		1.80314

## Sheet: BpPYL6
Sample Name	Cт		ΔCt		ΔΔCt	2-ΔΔCt			average REL
0 h	9.35	9.33
0 h	9.3
0 h	9.34
0 h	25.27		15.94	16.1133	-0.173333	1.12766
0 h	25.61		16.28		0.166667	0.890899
0 h	25.45		16.12		0.00666667	0.99539	0.118652		1.00465
3 h	9.32	9.25667
3 h	9.26
3 h	9.19
3 h	25.32		16.0633		-0.05	1.03526
3 h	25.32		16.0633		-0.05	1.03526
3 h	25.24		15.9833		-0.13	1.09429	0.0340803		1.05494
6 h	10.09	10.07
6 h	10
6 h	10.12
6 h	28.16		18.09		1.97667	0.254076
6 h	28.12		18.05		1.93667	0.261219
6 h	28.07		18		1.88667	0.270431	0.00819925		0.261909
12 h	10.01	10.0267
12 h	10.01
12 h	10.06
12 h	28.35		19.0933		2.98	0.126745
12 h	28.61		19.3533		3.24	0.105843
12 h	28.51		19.2533		3.14	0.11344	0.01058		0.115343
24 h	9.24	9.22
24 h	9.18
24 h	9.24
24 h	27.23		17.16		1.04667	0.484085
24 h	27.31		17.24		1.12667	0.457973
24 h	27.13		17.06		0.946667	0.51883	0.0305304		0.486963

## Sheet: BpPYL7
Sample Name	Cт		ΔCt		ΔΔCt	2-ΔΔCt			average REL
0 h	9.35	9.33
0 h	9.3
0 h	9.34
0 h	28.34		19.01	19.05	-0.04	1.02811
0 h	28.48		19.15		0.1	0.933033
0 h	28.32		18.99		-0.06	1.04247	0.0594725		1.0012
3 h	9.32	9.25667
3 h	9.26
3 h	9.19
3 h	27.69		18.4333		-0.616667	1.53333
3 h	27.84		18.5833		-0.466667	1.38191
3 h	27.57		18.3133		-0.736667	1.66632	0.142304		1.52719
6 h	10.09	10.07
6 h	10
6 h	10.12
6 h	28.04		17.97		-1.08	2.11404
6 h	28.21		18.14		-0.91	1.87905
6 h	28.21		18.14		-0.91	1.87905	0.135672		1.95738
12 h	10.01	10.0267
12 h	10.01
12 h	10.06
12 h	27.33		18.0733		-0.976667	1.96791
12 h	27.26		18.0033		-1.04667	2.06575
12 h	27.19		17.9333		-1.11667	2.16845	0.10028		2.06737
24 h	9.24	9.22
24 h	9.18
24 h	9.24
24 h	26.22		16.15		-2.9	7.46426
24 h	26.31		16.24		-2.81	7.01285
24 h	26.12		16.05		-3	8	0.494177		7.49237

## Sheet: BpPYL8
Sample Name	Cт		ΔCt		ΔΔCt	2-ΔΔCt			average REL
0 h	9.35	9.33
0 h	9.3
0 h	9.34
0 h	25.27		15.94	16.1133	-0.173333	1.12766
0 h	25.61		16.28		0.166667	0.890899
0 h	25.45		16.12		0.00666667	0.99539	0.118652		1.00465
3 h	9.32	9.25667
3 h	9.26
3 h	9.19
3 h	23.42		14.1633		-1.95	3.86375
3 h	23.47		14.2133		-1.9	3.73213
3 h	23.31		14.0533		-2.06	4.16986	0.224588		3.92191
6 h	10.09	10.07
6 h	10
6 h	10.12
6 h	24.48		14.41		-1.70333	3.25653
6 h	24.6		14.53		-1.58333	2.99661
6 h	24.76		14.69		-1.42333	2.68204	0.287673		2.97839
12 h	10.01	10.0267
12 h	10.01
12 h	10.06
12 h	24.21		14.9533		-1.16	2.23457
12 h	24.31		15.0533		-1.06	2.08493
12 h	24.45		15.1933		-0.92	1.89212	0.171682		2.07054
24 h	9.24	9.22
24 h	9.18
24 h	9.24
24 h	23.17		13.1		-3.01333	8.07428
24 h	23.37		13.3		-2.81333	7.02907
24 h	23.24		13.17		-2.94333	7.69186	0.528836		7.5984

## Sheet: BpPYL9、10
Sample Name	Cт		ΔCt		ΔΔCt	2-ΔΔCt			average REL
0 h	9.35	9.33
0 h	9.3
0 h	9.34
0 h	28.72		19.39	19.3867	0.00333333	0.997692
0 h	28.71		19.38		-0.00666667	1.00463
0 h	28.72		19.39		0.00333333	0.997692	0.00400652		1.00001
3 h	9.32	9.25667
3 h	9.26
3 h	9.19
3 h	29.94		20.6833		1.29667	0.407066
3 h	30.05		20.7933		1.40667	0.377182
3 h	29.83		20.5733		1.18667	0.439317	0.0310748		0.407855
6 h	10.09	10.07
6 h	10
6 h	10.12
6 h	30.86		20.79		1.40333	0.378055
6 h	30.73		20.66		1.27333	0.413703
6 h	30.63		20.56		1.17333	0.443396	0.0327157		0.411718
12 h	10.01	10.0267
12 h	10.01
12 h	10.06
12 h	29.48		20.2233		0.836667	0.559936
12 h	29.22		19.9633		0.576667	0.670511
12 h	29.43		20.1733		0.786667	0.579682	0.0589729		0.603376
24 h	9.24	9.22
24 h	9.18
24 h	9.24
24 h	28.32		18.25		-1.13667	2.19872
24 h	28.08		18.01		-1.37667	2.59668
24 h	28.06		17.99		-1.39667	2.63293	0.240905		2.47611

## Sheet: BpPYL11
Sample Name	Cт		ΔCt		ΔΔCt	2-ΔΔCt			average REL
0 h	9.35	9.33
0 h	9.3
0 h	9.34
0 h	37.8		28.47	28.5467	-0.0766667	1.05458
0 h	37.98		28.65		0.103333	0.93088
0 h	37.85		28.52		-0.0266667	1.01866	0.063635		1.00137
3 h	9.32	9.25667
3 h	9.26
3 h	9.19
3 h	35.35		26.0933		-2.45333	5.4768
3 h	35.38		26.1233		-2.42333	5.36409
3 h	35.28		26.0233		-2.52333	5.74909	0.197935		5.52999
6 h	10.09	10.07
6 h	10
6 h	10.12
6 h	35.14		25.07		-3.47667	11.1322
6 h	35.05		24.98		-3.56667	11.8488
6 h	34.94		24.87		-3.67667	12.7875	0.830151		11.9228
12 h	10.01	10.0267
12 h	10.01
12 h	10.06
12 h	35.95		26.6933		-1.85333	3.61334
12 h	35.72		26.4633		-2.08333	4.23785
12 h	35.84		26.5833		-1.96333	3.89962	0.312616		3.91694
24 h	9.24	9.22
24 h	9.18
24 h	9.24
24 h	36.36		26.29		-2.25667	4.77886
24 h	36.27		26.2		-2.34667	5.08648
24 h	36.36		26.29		-2.25667	4.77886	0.177602		4.8814

[truncated: 1 more sheets: BpPYL12]
